# Supplementary material for: Self-Actuated Paper and Wood Models: Low-Cost Handcrafted Biomimetic Compliant Systems for Research and Teaching
Source: Biomimetics (Basel). 2021 Jun 22;6(3):42. doi: 10.3390/biomimetics6030042 (PMC8293091; doi:10.3390/biomimetics6030042)
Supplement: Supplementary file 1 [file biomimetics-06-00042-s001.zip]

Archive with 8 entries (8 files):
- Video S1.avi
- Video S2.avi
- Video S3.avi
- Video S4.avi
- Video S5.avi
- Video S6.avi
- Video S7.avi
- Video S8.avi
